# Supplementary material for: Exploring Amodiaquine’s Repurposing Potential in Breast Cancer Treatment—Assessment of In-Vitro Efficacy & Mechanism of Action
Source: Int J Mol Sci. 2022 Sep 28;23(19):11455. doi: 10.3390/ijms231911455 (PMC9569809; doi:10.3390/ijms231911455)
Supplement: Supplementary file 1 [file ijms-23-11455-s001.zip]

Archive with 1 entries (1 files):
- ijms-1916006-supplementary.pdf
